# Supplementary material for: A direct method to solve optimal knots of B-spline curves: An application for non-uniform B-spline curves fitting
Source: PLoS One. 2017 Mar 20;12(3):e0173857. doi: 10.1371/journal.pone.0173857 (PMC5358887; doi:10.1371/journal.pone.0173857)
Supplement: S1 File — (ZIP) [file pone.0173857.s006.zip]

Archive with 13 entries (12 files):
- DemoCode/
- DemoCode/BSplineCurveFittingParallelBisection.m
- DemoCode/BSplineCurveFittingSerialBisection.m
- DemoCode/BsplineFitting.m
- DemoCode/desktop.ini
- DemoCode/Fig8.tif
- DemoCode/KangBsplineCompare.m
- DemoCode/KangSpline.mat
- DemoCode/NewNmatrix.m
- DemoCode/ParallelBisection1.m
- DemoCode/READ ME.txt
- DemoCode/SerialBisection.m
- DemoCode/TwoPieceOptimalKnotSolver1.m
